# Supplementary material for: Treatment Strategies for Chronic Coronary Heart Disease with Left Ventricular Systolic Dysfunction or Preserved Ejection Fraction—A Systematic Review and Meta-Analysis
Source: Pathophysiology. 2023 Dec 18;30(4):640–58. doi: 10.3390/pathophysiology30040046 (PMC10747738; doi:10.3390/pathophysiology30040046)
Supplement: Supplementary file 1 [file pathophysiology-30-00046-s001.zip]

Archive with 1 entries (1 files):
- pathophysiology-2760014-supplementary.pdf
